# Supplementary material for: Transcriptomic Alterations of Canine Histiocytic Sarcoma Cells in Response to Different Stressors
Source: Int J Mol Sci. 2025 Jul 10;26(14):6629. doi: 10.3390/ijms26146629 (PMC12294338; doi:10.3390/ijms26146629)
Supplement: Supplementary file 1 [file ijms-26-06629-s001.zip]

Archive with 10 entries (10 files):
- Figure S1_Workflow diagram of strategies used in this study.pdf
- Figure S2. Display of pathways commonly involved in cancer-short-term hypoxia.jpg
- Figure S3. Display of pathways commonly involved in cancer-prolonged hypoxia.jpg
- Figure S4. Display of pathways commonly involved in cancer-short-term starvation.jpg
- Figure S5. Display of pathways commonly involved in cancer-prolonged starvation.jpg
- Table S1_The top 10 of up- and down-regulated official canine gene symbols in DH82 cells cultured under hypoxia, starvation.xlsx
- Table S2_The top 10 of up- and down-regulated official canine gene symbols in DH82 cells cultured overtime.xlsx
- Table S3 Number significantly enriched of GO terms and KEGG pathways in DH82 cell cultured under hypoxia, starvation.xlsx
- Table S4_GO terms of target genes on DH82 cultured under hypoxic, starving and control conditions for different time frames.xlsx
- Table S5_KEGG pathways of target genes on DH82 cultured under hypoxic, starving and control conditions.xlsx
