# Supplementary material for: Transcriptomic Alterations of Canine Histiocytic Sarcoma Cells in Response to Different Stressors
Source: Int J Mol Sci. 2025 Jul 10;26(14):6629. doi: 10.3390/ijms26146629 (PMC12294338; doi:10.3390/ijms26146629)
Supplement: Supplementary file 1 [file ijms-26-06629-s001.zip › Table S1_The top 10 of up- and down-regulated official canine gene symbols in DH82 cells cultured under hypoxia, starvation.xlsx]

## Sheet: Table S1
Table S1 The top 10 of up- and down-regulated official canine gene symbols of transcriptome analysis in DH82 cells cultured under hypoxic and starving condtion compared to control for different time frames
Condition	Regulation	Short-term exposure (1d)					Prolonged exposure (3d)
		Gene symbol	Gene title	Log2FC	P-value		Gene symbol	Gene title	Log2FC	P-value
Hypoxia	Up-regulated	RRAD	Ras related glycolysis inhibitor and calcium channel regulator	4.79564	7.25111e-05		SELE	selenoprotein P	11.3522	1.831e-26
		SNORD14	Small nucleolar RNA SNORD14	4.6034	3.56048e-85		CSF3	colony stimulating factor 3	10.7495	3.03329e-45
		HSP70	heat shock protein 70	3.97634	1.04298e-256		ACTL8	actin like 8	8.26388	1.46184e-10
		5_8S_rRNA	5.8S ribosomal RNA	3.706	2.18419e-23		CIBAR2	CBY1 interacting BAR domain containing 2	7.84508	3.89285e-11
		ARRDC2	arrestin domain containing 2	3.64503	1.05413e-42		NEURL3	Neuralized E3 Ubiquitin Protein Ligase 3	7.82636	0
		CACNA1I	calcium voltage-gated channel subunit alpha1 I	3.33323	1.05805e-07		ERMAP	erythroblast membrane associated protein (Scianna blood group)	6.85039	7.73531e-05
		SP9	Sp9 transcription factor	3.31664	1.97414e-32		NPHS1	NPHS1 adhesion molecule, nephrin	6.52885	5.281e-08
		HEY2	hes related family bHLH transcription factor with YRPW motif 2	3.2897	7.62842e-10		WEE2	WEE2 oocyte meiosis inhibiting kinase	6.08854	4.31877e-05
		TMEM132E	transmembrane protein 132E	3.27606	5.47597e-07		IL27	interleukin 27	5.45545	4.41107e-07
		SNORD73	Small nucleolar RNA SNORD73	3.27273	3.04151e-06		HES1	hes family bHLH transcription factor 1	5.40239	1.19359e-113
	Down-regulated	ZNF831	zinc finger protein 831	-6.95108	7.75283e-08		GIMAP7	GTPase, IMAP family member 7	-5.16549	0.000494112
		FBXO43	F-box protein 43	-6.69061	1.73349e-07		PRLR	prolactin receptor	-4.15029	0.000963017
		AADAC	arylacetamide deacetylase like 2	-5.35668	3.58903e-05		SELENOP	selenoprotein P	-3.52879	1.17989e-08
		SAMD5	sterile alpha motif domain containing 5	-4.94572	9.10593e-08		RGS18	regulator of G protein signaling 18	-3.47576	4.58969e-10
		CCR6	C-C motif chemokine receptor 6	-4.72843	0.00060558		LSP1	lymphocyte specific protein 1	-3.45849	7.4993e-13
		ANGPTL2	angiopoietin like 2	-4.60204	0.000998632		F13A1	coagulation factor XIII A chain	-3.44737	9.00863e-12
		LHX8	LIM homeobox 8	-4.38299	2.51225e-11		DDIT4L	DNA damage inducible transcript 4 like	-3.3581	2.29623e-05
		MOGAT2	monoacylglycerol O-acyltransferase 2	-4.30085	0.00357386		ADGRF1	adhesion G protein-coupled receptor F1	-3.25568	1.66453e-50
		UNC79	unc-79 homolog, NALCN channel complex subunit	-4.01953	2.90532e-05		TRIM9	tripartite motif containing 9	-3.11018	5.40015e-22
		SYNPR	synaptoporin	-3.94762	0.000832453		CD180	CD180 molecule	-3.07289	4.2815e-25
Starvation	Up-regulated	APOE	apolipoprotein E	2.71384	0.0120475		SELENOP	selenoprotein P	3.94025	9.99146e-31
		TNS3	tensin 3	2.50968	0.0047603		LCN2	lipocalin 2	2.92872	7.92998e-32
		SLCO2B1	solute carrier organic anion transporter family member 2B1	2.46299	2.3841e-18		SELE	selectin E	2.80618	0.0282899
		TRIM72	tripartite motif containing 72	2.39988	0.0230676		SLCO2B1	solute carrier organic anion transporter family member 2B1	2.75678	3.26967e-27
		CAPN9	calpain 9	2.37833	0.0104432		SLPI	secretory leukocyte peptidase inhibitor	2.59804	0.000420896
		KLKB1	kallikrein B1	2.31954	0.000118563		ATP2B2	ATPase plasma membrane Ca2+ transporting 2	2.5392	0.00110451
		DCST1	DC-STAMP domain containing 1	2.20383	0.00101055		CCR6	C-C motif chemokine receptor 6	2.44422	4.15735e-08
		KCNB1	potassium voltage-gated channel subfamily B member 1	2.18602	0.00075772		F13A1	coagulation factor XIII A chain	2.43531	4.34367e-09
		GPER1	G protein-coupled estrogen receptor 1	2.15755	6.05067e-09		ANGPTL2	angiopoietin like 2	2.37649	0.000109073
		F13A1	coagulation factor XIII A chain	2.0089	5.95399e-05		TP53INP1	tumor protein p53 inducible nuclear protein 1	2.36045	1.57886e-25
	Down-regulated	ASPA	aspartoacylase	-2.90245	0.000584251		TNFSF4	TNF superfamily member 4	-4.54159	0.00195379
		H2AC4	H2A clustered histone 4	-2.68024	8.57026e-21		CYP26B1	cytochrome P450 family 26 subfamily B member 1	-3.4471	1.01648e-16
		CXCL8	C-X-C motif chemokine ligand 8	-2.56485	9.53878e-40		SHCBP1	SHC Binding And Spindle Associated 1	-3.13296	2.12328e-14
		ODAPH	odontogenesis Associated Phosphoprotein	-2.49291	9.67842e-09		GREM1	gremlin 1, DAN family BMP antagonist	-3.0561	0.00136051
		SLCO5A1	solute carrier organic anion transporter family member 5A1	-2.07794	0.0273129		C1QTNF3	C1q and TNF related 3	-3.03167	0.000417938
		RBM20	RNA binding motif protein 20	-1.95556	0.0172298		ALK	ALK receptor tyrosine kinase	-3.00638	0.022101
		KCNQ5	potassium voltage-gated channel subfamily Q member 5	-1.92717	0.0307125		GALNT16	polypeptide N-acetylgalactosaminyltransferase 16	-2.968	1.32222e-35
		CHST2	carbohydrate sulfotransferase 2	-1.85914	0.00166094		MESP1	mesoderm posterior bHLH transcription factor 1	-2.94595	0.000117579
		MMP16	matrix metallopeptidase 16	-1.79087	2.04423e-05		NRK	Nik related kinase	-2.90147	0.00409554
		NELL1	neural EGFL like 1	-1.65891	0.00311835		MMP1	matrix metallopeptidase 19	-2.87779	4.7898e-106
DH82: canine histiocytic sarcoma cell, d1: day 1, d3: day3.
