# Supplementary material for: Transcriptomic Alterations of Canine Histiocytic Sarcoma Cells in Response to Different Stressors
Source: Int J Mol Sci. 2025 Jul 10;26(14):6629. doi: 10.3390/ijms26146629 (PMC12294338; doi:10.3390/ijms26146629)
Supplement: Supplementary file 1 [file ijms-26-06629-s001.zip › Table S2_The top 10 of up- and down-regulated official canine gene symbols in DH82 cells cultured overtime.xlsx]

## Sheet: Table S2
Table S2 The top 10 of up- and down-regulated official canine gene symbols of transcriptome analysis in DH82 cells cultured under control, hypoxia, and starvation,over time
Regulation	Control (K_d1 versus K_d3)					Hypoxia (H_d1 versus H_d3)					Starvation (S_d1 vs S_d3)
	Gene symbol	Gene title	Log2FC	P-value		Gene symbol	Gene title	Log2FC	P-value		Gene symbol	Gene title	Log2FC	P-value
Up-regulated	AKR1C3	aldo-keto reductase family 1, member C3 (3-alpha hydroxysteroid dehydrogenase, type II)	5.88529	2.29311e-07		HSF5	heat shock transcription factor 5	7.94832	2.77037e-13		NTRK1	neurotrophic receptor tyrosine kinase 1	7.82212	2.03108e-09
	FMOD	fibromodulin	5.61084	4.18866e-05		ACTL8	actin like 8	7.59122	2.04688e-09		GIMAP7	GTPase, IMAP family member 7	6.94138	7.82223e-07
	SLC6A4	solute carrier family 6 member 4	5.23369	4.38182e-06		SELE	selectin E	7.30272	1.51604e-94		SLC6A4	solute carrier family 6 member 4	6.63715	3.20859e-13
	GIMAP7	GTPase, IMAP family member 7	5.00512	0.00077717		NPHS1	NPHS1 adhesion molecule, nephrin	6.75627	3.58446e-07		SLC12A1	solute carrier family 12 member 1	5.57459	2.31274e-10
	SNTG1	syntrophin gamma 1	3.94344	4.18026e-44		ZNF831	zinc finger protein 831	6.607	2.38396e-07		CLDN10	claudin 10	5.35848	1.92496e-63
	UNC5C	unc-5 netrin receptor C	3.93595	1.58675e-05		WEE2	WEE2 oocyte meiosis inhibiting kinase	6.37766	9.90404e-06		WIPF3	WAS/WASL interacting protein family member 3	5.12718	4.1078e-18
	RDH16	retinol dehydrogenase 16	3.84647	1.26805e-80		ERMAP	erythroblast membrane associated protein (Scianna blood group)	6.17773	0.000255789		RDH16	retinol dehydrogenase 16	5.12574	3.42122e-222
	SLC12A1	solute carrier family 12 member 1	3.83952	1.10994e-08		CSF3	colony stimulating factor 3	6.12633	5.4313e-124		AKR1C3	aldo-keto reductase family 1, member C3 (3-alpha hydroxysteroid dehydrogenase, type II)	5.03268	8.64561e-08
	PRDM16	PR/SET domain 16	3.81761	0.000137646		GPR152	G protein-coupled receptor 152	5.571	8.6468e-09		SLC38A5	solute carrier family 38 member 5	4.94763	4.96619e-155
	NUAK2	NUAK family kinase 2	3.56439	0.0388287		AADAC	arylacetamide deacetylase like 2	5.56998	1.0912e-05		CXCR2	C-X-C motif chemokine receptor 2	4.80893	6.3621e-08
Down-regulated	TK1	thymidine kinase 1	-3.52616	0		SNORD14	Small nucleolar RNA SNORD14	-4.8063	6.10096e-92		DIRAS2	DIRAS family GTPase 2	-5.85937	5.21459e-07
	ODAPH	odontogenesis Associated Phosphoprotein	-3.5254	1.07092e-13		LRRC32	leucine rich repeat containing 32	-3.67733	1.04026e-53		SHCBP1	SHC Binding And Spindle Associated 1	-5.75622	5.35919e-49
	RRM2	ribonucleotide reductase regulatory subunit M2	-3.52205	0		SP9	Sp9 transcription factor	-3.31299	4.44794e-34		PIMREG	PICALM interacting mitotic regulator	-5.66057	0
	DNA2	DNA replication helicase/nuclease 2	-3.51239	1.51781e-86		STRC	stereocilin	-3.08274	1.80055e-05		RRM2	ribonucleotide reductase regulatory subunit M2	-5.54098	0
	E2F8	E2F transcription factor 8	-3.46309	3.83874e-68		MYCT1	MYC target 1	-2.97016	1.00555e-07		UBE2C	ubiquitin conjugating enzyme E2 C	-5.25073	6.34691e-96
	CENPU	centromere protein U	-3.42251	0		SQLE	squalene epoxidase	-2.95831	2.85641e-195		TNFSF4	TNF superfamily member 4	-5.2078	0.000120684
	CDC45	cell division cycle 45	-3.381	3.80926e-151		CD86	CD86 molecule	-2.88238	9.90448e-145		KIF20A	kinesin family member 20A	-5.17561	3.40462e-219
	ANLN	anillin actin binding protein	-3.31622	1.69253e-70		FGF19	fibroblast growth factor 19	-2.854	8.8061e-07		OCSTAMP	osteoclast stimulatory transmembrane protein	-5.17107	2.77312e-28
	DIRAS2	DIRAS family GTPase 2	-3.18171	0.000276339		SYT6	synaptotagmin 6	-2.7793	1.45021e-73		TK1	thymidine kinase 1	-5.14565	0
	PIMREG	PICALM interacting mitotic regulator	-3.1566	1.37849e-168		OCSTAMP	osteoclast stimulatory transmembrane protein	-2.76406	8.18279e-09		AURKB	Aurora Kinase B	-5.06207	7.00447e-110
DH82: canine histiocytic sarcoma cell, K: control, H: hypoxia, S: starvation, d1: day 1, d3: day3.
