# Supplementary material for: Transcriptomic Alterations of Canine Histiocytic Sarcoma Cells in Response to Different Stressors
Source: Int J Mol Sci. 2025 Jul 10;26(14):6629. doi: 10.3390/ijms26146629 (PMC12294338; doi:10.3390/ijms26146629)
Supplement: Supplementary file 1 [file ijms-26-06629-s001.zip › Table S3 Number significantly enriched of GO terms and KEGG pathways in DH82 cell cultured under hypoxia, starvation.xlsx]

## Sheet: Sig No.GO term, KEGG pathways
Table S3 Number significantly enriched of GO terms and KEGG pathways in DH82 cell cultures cultured under hypoxic, starving and control conditions for different time frames.
Conditions	Regulation status	Number of GO Terms	Number of KEGG pathways
Short-term hypoxia (1d)	Upregulated	729	67
	Downregulated	211	5
Short-term starvation (1d)	Upregulated	5	0
	Downregulated	2	2
Prolonged hypoxia (3d)	Upregulated	730	51
	Downregulated	27	1
Prolonged starvation (3d)	Upregulated	8	1
	Downregulated	203	2
Control over time	Upregulated	0	0
	Downregulated	411	21
Hypoxia over time	Upregulated	211	5
	Downregulated	645	27
Starvation over time	Upregulated	33	0
	Downregulated	519	13
GO: gene ontology, KEGG: Kyoto Encyclopedia of Genes and Genomes, DH82: canine histiocytic sarcoma cells
