# Supplementary material for: Transcriptomic Alterations of Canine Histiocytic Sarcoma Cells in Response to Different Stressors
Source: Int J Mol Sci. 2025 Jul 10;26(14):6629. doi: 10.3390/ijms26146629 (PMC12294338; doi:10.3390/ijms26146629)
Supplement: Supplementary file 1 [file ijms-26-06629-s001.zip › Table S4_GO terms of target genes on DH82 cultured under hypoxic, starving and control conditions for different time frames.xlsx]

## Sheet: GOterms
Table S4 GO terms of target genes on DH82 cultured under hypoxic, starving and control conditions for different time frames
Condition	Regulation	Term	Genes	Fold enrichment	FDR
Short-term hypoxia	Up-regulated	GO:0072359~circulatory system development	81	3.46011	6.08734e-19
(H_d1 vs K_d1)		GO:0010646~regulation of cell communication	154	2.0993	1.64625e-17
		GO:0001944~vasculature development	62	3.87676	5.53937e-17
		GO:0009966~regulation of signal transduction	138	2.13308	4.7705e-16
		GO:0007155~cell adhesion	86	2.68629	1.40931e-14
		GO:0001525~angiogenesis	46	4.45989	1.46243e-14
		GO:0030334~regulation of cell migration	65	3.12468	1.61683e-13
		GO:0045766~positive regulation of angiogenesis	26	7.60515	7.69345e-13
		GO:0006915~apoptotic process	82	2.42943	1.47387e-11
		GO:1901700~response to oxygen-containing compound	64	2.37783	1.38042e-08
	Down-regulated	GO:0022402~cell cycle process	162	3.36824	9.79886e-41
		GO:0007049~cell cycle	183	2.98731	1.60855e-39
		GO:1903047~mitotic cell cycle process	116	3.94849	5.31805e-35
		GO:0000280~nuclear division	92	4.26502	8.6495e-30
		GO:0007059~chromosome segregation	70	4.67776	1.15154e-24
		GO:0006259~DNA metabolic process	118	2.90718	2.43962e-23
		GO:0098813~nuclear chromosome segregation	58	4.65414	5.05437e-20
		GO:0006260~DNA replication	46	5.16355	1.64052e-17
		GO:0051301~cell division	61	3.35764	3.36192e-14
		GO:0006281~DNA repair	68	2.92191	7.15513e-13
Prolonged hypoxia	Up-regulated	GO:0009966~regulation of signal transduction	160	2.17841	6.82951e-19
(H_d3 vs K_d3)		GO:0007166~cell surface receptor signaling pathway	146	2.24861	2.55912e-18
		GO:0010646~regulation of cell communication	169	2.02923	1.65118e-17
		GO:0006955~immune response	99	2.57692	1.59764e-15
		GO:0048584~positive regulation of response to stimulus	122	2.20648	1.50269e-14
		GO:0007155~cell adhesion	93	2.55876	2.03455e-14
		GO:0022610~biological adhesion	93	2.54494	2.65538e-14
		GO:0006954~inflammatory response	53	3.58073	7.08421e-13
		GO:0001944~vasculature development	59	3.24953	1.03763e-12
		GO:0072359~circulatory system development	73	2.74675	2.06432e-12
	Down-regulated	GO:0006629~lipid metabolic process	66	2.20724	4.49903e-06
		GO:0044255~cellular lipid metabolic process	55	2.3646	1.59556e-05
		GO:0001775~cell activation	47	2.13612	0.00293361
		GO:0008610~lipid biosynthetic process	34	2.41352	0.00457752
		GO:0009605~response to external stimulus	81	1.66159	0.00457752
		GO:0070887~cellular response to chemical stimulus	96	1.57138	0.00457752
		GO:0006631~fatty acid metabolic process	25	2.79521	0.00701242
		GO:0010646~regulation of cell communication	106	1.46508	0.0144265
		GO:0019216~regulation of lipid metabolic process	19	3.06417	0.0177696
		GO:0006643~membrane lipid metabolic process	16	3.33295	0.0283641
Short-term starvation	Up-regulated	GO:0070887~cellular response to chemical stimulus	29	2.51335	0.00911872
(S_d1 vs K_d1)		GO:0007166~cell surface receptor signaling pathway	25	2.34669	0.0399459
		GO:0048585~negative regulation of response to stimulus	19	2.83691	0.0399459
		GO:0019932~second-messenger-mediated signaling	8	8.18982	0.0399459
		GO:0019722~calcium-mediated signaling	7	9.90125	0.0399459
	Down-regulated	GO:0044344~cellular response to fibroblast growth factor stimulus	5	24.9617	0.0384987
		GO:0071774~response to fibroblast growth factor	5	24.661	0.0384987
Prolonged starvation	Up-regulated	GO:0007166~cell surface receptor signaling pathway	49	2.14193	0.00115295
(S_d3 vs K_d3)		GO:0007155~cell adhesion	31	2.42078	0.0123676
		GO:0022610~biological adhesion	31	2.40771	0.0123676
		GO:0070371~ERK1 and ERK2 cascade	12	4.90744	0.0263899
		GO:0070372~regulation of ERK1 and ERK2 cascade	12	4.81614	0.0263899
		GO:0072359~circulatory system development	24	2.56305	0.0322537
		GO:0048584~positive regulation of response to stimulus	38	1.95062	0.0413935
		GO:0009605~response to external stimulus	38	1.92203	0.0490341
	Down-regulated	GO:0000278~mitotic cell cycle	73	3.64676	3.14583e-18
		GO:1903047~mitotic cell cycle process	66	3.98232	3.14583e-18
		GO:0007049~cell cycle	96	2.77792	6.76127e-17
		GO:0022402~cell cycle process	83	3.05904	9.41108e-17
		GO:0000280~nuclear division	52	4.27323	2.06831e-15
		GO:0007059~chromosome segregation	40	4.73826	8.80346e-13
		GO:0007067~mitotic nuclear division	38	4.89419	1.5652e-12
		GO:0000070~mitotic sister chromatid segregation	27	6.33311	6.17108e-11
		GO:0000819~sister chromatid segregation	28	5.66696	2.89903e-10
		GO:0051301~cell division	40	3.90287	3.28979e-10
Control	Up-regulated	n.s.
(K_d1 vs K_d3)
	Down-regulated	GO:0022402~cell cycle process	159	4.69752	1.72512e-60
		GO:0007049~cell cycle	176	4.0825	6.47133e-59
		GO:0000278~mitotic cell cycle	136	5.44613	6.47133e-59
		GO:1903047~mitotic cell cycle process	124	5.99761	2.49045e-58
		GO:0000280~nuclear division	100	6.58746	5.3209e-50
		GO:0007067~mitotic nuclear division	79	8.15623	3.75196e-46
		GO:0007059~chromosome segregation	81	7.69146	2.45418e-45
		GO:0051276~chromosome organization	112	4.21737	9.02429e-37
		GO:0006260~DNA replication	54	8.61328	4.33563e-32
		GO:0006259~DNA metabolic process	107	3.74592	1.88428e-30
Hypoxia	Up-regulated	GO:0010468~regulation of gene expression	418	1.49913	3.66549e-17
(H_d1 vs H_d3)		GO:0006351~transcription, DNA-templated	316	1.58306	1.41205e-15
		GO:2001141~regulation of RNA biosynthetic process	333	1.54642	3.2021e-15
		GO:0016070~RNA metabolic process	428	1.43194	5.06492e-15
		GO:0032774~RNA biosynthetic process	345	1.52172	5.06492e-15
		GO:0080134~regulation of response to stress	138	1.71771	1.00291e-07
		GO:0009893~positive regulation of metabolic process	256	1.42403	3.88169e-07
		GO:0009966~regulation of signal transduction	231	1.38164	3.25492e-05
		GO:0042981~regulation of apoptotic process	122	1.61009	3.25492e-05
		GO:0031347~regulation of defense response	72	1.89669	4.65804e-05
	Down-regulated	GO:0007155~cell adhesion	137	2.49423	4.34002e-20
		GO:0016477~cell migration	132	2.39022	6.06322e-18
		GO:0048870~cell motility	145	2.18835	9.60269e-17
		GO:0002682~regulation of immune system process	126	2.23727	4.27306e-15
		GO:0006897~endocytosis	72	3.12171	6.94482e-15
		GO:0001775~cell activation	93	2.4298	9.20567e-13
		GO:0009605~response to external stimulus	158	1.86319	2.52715e-12
		GO:0001944~vasculature development	73	2.66049	1.13534e-11
		GO:0001525~angiogenesis	54	3.05156	1.03234e-10
		GO:0006909~phagocytosis	29	3.91553	7.99534e-08
Starvation	Up-regulated	GO:0006629~lipid metabolic process	83	1.8523	0.000305136
(S_d1 vs S_d3)		GO:0044712~single-organism catabolic process	66	2.00669	0.000305136
		GO:0006811~ion transport	85	1.56623	0.0192895
		GO:0007267~cell-cell signaling	68	1.65689	0.0192895
		GO:0006928~movement of cell or subcellular component	101	1.4643	0.0255766
		GO:0055085~transmembrane transport	72	1.55563	0.0471119
		GO:0019220~regulation of phosphate metabolic process	68	1.57216	0.0477506
		GO:0001932~regulation of protein phosphorylation	59	1.63318	0.0477506
		GO:0010646~regulation of cell communication	138	1.33066	0.0485863
		GO:0051270~regulation of cellular component movement	55	1.66602	0.0485863
	Down-regulated	GO:0007049~cell cycle	213	2.76468	3.40288e-41
		GO:0022402~cell cycle process	185	3.05841	3.40288e-41
		GO:0000278~mitotic cell cycle	154	3.45081	2.36594e-40
		GO:0000280~nuclear division	108	3.98101	3.95011e-33
		GO:0007059~chromosome segregation	83	4.41015	2.66201e-28
		GO:0051276~chromosome organization	128	2.69703	1.65176e-22
		GO:0006259~DNA metabolic process	127	2.48788	2.59756e-19
		GO:0006260~DNA replication	52	4.6412	3.62784e-18
		GO:0006281~DNA repair	82	2.80161	7.72677e-15
		GO:0016477~cell migration	137	1.95909	4.34145e-12
n.s. = no significantly enriched gene ontology terms
FDR: False Discovery Rate, DH82: canine histiocytic sarcoma cell, K: control, H: hypoxia, S: starvation, d1: day 1, d3: day3
