# Supplementary material for: Transcriptomic Alterations of Canine Histiocytic Sarcoma Cells in Response to Different Stressors
Source: Int J Mol Sci. 2025 Jul 10;26(14):6629. doi: 10.3390/ijms26146629 (PMC12294338; doi:10.3390/ijms26146629)
Supplement: Supplementary file 1 [file ijms-26-06629-s001.zip › Table S5_KEGG pathways of target genes on DH82 cultured under hypoxic, starving and control conditions.xlsx]

## Sheet: KEGG pathways
Table S5 KEGG pathways of target genes on DH82 cultured under hypoxic, starving and control conditions for different time frames
Condition	Regulation	KEGG pathway	Genes	Fold enrichment	FDR
Short-term hypoxia	Up-regulated	cfa04933:AGE-RAGE signaling pathway in diabetic complications	17	4.97427	4.32404e-05
(H_d1 vs K_d1)		cfa05200:Pathways in cancer	41	2.28724	0.000106993
		cfa04066:HIF-1 signaling pathway	18	3.78325	0.000297469
		cfa04668:TNF signaling pathway	14	3.79854	0.00194924
		cfa04010:MAPK signaling pathway	23	2.34283	0.00507213
		cfa04064:NF-kappa B signaling pathway	12	3.69224	0.00542147
		cfa04510:Focal adhesion	18	2.64641	0.00605156
		cfa04151:PI3K-Akt signaling pathway	25	2.05548	0.00957632
		cfa04144:Endocytosis	19	2.33361	0.0107321
		cfa05206:MicroRNAs in cancer	20	2.16273	0.014311
	Down-regulated	cfa04110:Cell cycle	40	5.22715	2.1083e-15
		cfa03460:Fanconi anemia pathway	14	5.88311	5.64065e-05
		cfa03030:DNA replication	11	7.14378	0.000150733
		cfa03440:Homologous recombination	11	5.35783	0.00191204
		cfa03430:Mismatch repair	8	7.79321	0.00249707
Prolonged hypoxia	Up-regulated	cfa04657:IL-17 signaling pathway	21	6.83578	1.67289e-09
(H_d3 vs K_d3)		cfa04668:TNF signaling pathway	23	6.05751	1.67289e-09
		cfa04060:Cytokine-cytokine receptor interaction	35	3.70063	3.13624e-09
		cfa05200:Pathways in cancer	51	2.76169	3.13624e-09
		cfa04064:NF-kappa B signaling pathway	19	5.67467	1.7866e-07
		cfa04625:C-type lectin receptor signaling pathway	17	4.92502	7.21585e-06
		cfa04514:Cell adhesion molecules	19	3.84925	3.37013e-05
		cfa04010:MAPK signaling pathway	28	2.76853	4.71292e-05
		cfa04630:JAK-STAT signaling pathway	18	3.23896	0.000440339
		cfa04621:NOD-like receptor signaling pathway	18	3.17971	0.000499886
	Down-regulated	cfa01100:Metabolic pathways	82	1.66884	0.000318535
Short-term starvation	Up-regulated	n.s.
(S_d1 vs K_d1)
	Down-regulated	cfa04610:Complement and coagulation cascades	5	23.579	0.00497582
		cfa05200:Pathways in cancer	8	5.78236	0.0121466
Prolonged starvation	Up-regulated	cfa04610:Complement and coagulation cascades	8	7.61147	0.0172217
(S_d3 vs K_d3)
	Down-regulated	cfa04110:Cell cycle	23	4.50299	1.79323e-06
		cfa05200:Pathways in cancer	34	2.04053	0.0169356
Control	Up-regulated	n.s.
(K_d1 vs K_d3)
	Down-regulated	cfa04110:Cell cycle	36	5.43828	4.1339e-14
		cfa03030:DNA replication	17	12.7626	3.05622e-12
		cfa03440:Homologous recombination	11	6.19359	0.00051352
		cfa03430:Mismatch repair	8	9.00886	0.000777367
		cfa00100:Steroid biosynthesis	8	8.25812	0.00110344
		cfa03410:Base excision repair	10	5.50542	0.00175762
		cfa00240:Pyrimidine metabolism	10	4.424	0.00847227
		cfa04115:p53 signaling pathway	11	3.68268	0.0135419
		cfa05202:Transcriptional misregulation in cancer	18	2.39752	0.0200053
		cfa04657:IL-17 signaling pathway	11	3.062	0.0421851
Hypoxia	Up-regulated	cfa04060:Cytokine-cytokine receptor interaction	41	2.13278	0.00103684
(H_d1 vs H_d3)		cfa04630:JAK-STAT signaling pathway	25	2.21323	0.0353987
		cfa04722:Neurotrophin signaling pathway	20	2.3955	0.0375895
		cfa04668:TNF signaling pathway	19	2.46192	0.0375895
	Down-regulated	cfa04510:Focal adhesion	34	2.71336	5.70655e-05
		cfa04512:ECM-receptor interaction	21	3.78009	5.70655e-05
		cfa00100:Steroid biosynthesis	10	6.75015	0.000537576
		cfa05205:Proteoglycans in cancer	30	2.35928	0.00118221
		cfa04145:Phagosome	24	2.68144	0.00118221
		cfa04015:Rap1 signaling pathway	30	2.27108	0.00174724
		cfa04144:Endocytosis	31	2.06671	0.00582473
		cfa04151:PI3K-Akt signaling pathway	41	1.82979	0.00595682
		cfa01100:Metabolic pathways	124	1.27789	0.0295479
		cfa00480:Glutathione metabolism	11	3.07248	0.0318268
Starvation	Up-regulated	n.s.
(S_d1 vs S_d3)
	Down-regulated	cfa04110:Cell cycle	45	3.94253	5.64981e-13
		cfa03030:DNA replication	15	6.53106	2.01218e-06
		cfa04512:ECM-receptor interaction	18	2.87367	0.00948625
		cfa04060:Cytokine-cytokine receptor interaction	37	1.94025	0.00948625
		cfa04151:PI3K-Akt signaling pathway	45	1.7812	0.00999434
		cfa04814:Motor proteins	29	2.10445	0.010761
		cfa00240:Pyrimidine metabolism	13	3.33551	0.0149583
		cfa03430:Mismatch repair	8	5.22485	0.0182326
		cfa03410:Base excision repair	11	3.51226	0.0245086
		cfa00100:Steroid biosynthesis	8	4.78945	0.0245615
n.s. = no significantly enriched gene ontology terms
FDR: False Discovery Rate, DH82: canine histiocytic sarcoma cell, K: control, H: hypoxia, S: starvation, d1: day 1, d3: day3.
